# Supplementary material for: The Microglial Activation Inhibitor Minocycline, Used Alone and in Combination with Duloxetine, Attenuates Pain Caused by Oxaliplatin in Mice
Source: Molecules. 2021 Jun 11;26(12):3577. doi: 10.3390/molecules26123577 (PMC8230860; doi:10.3390/molecules26123577)
Supplement: Supplementary file 1 [file molecules-26-03577-s001.zip]

Archive with 1 entries (1 files):
- molecules-1239475-supplementary.pdf
